# Supplementary material for: Real-Time Continuous Monitoring of Oral Soft Tissue Pressure with a Wireless Mouthguard Device for Assessing Tongue Thrusting Habits
Source: Sensors (Basel). 2023 May 24;23(11):5027. doi: 10.3390/s23115027 (PMC10255842; doi:10.3390/s23115027)
Supplement: Supplementary file 1 [file sensors-23-05027-s001.zip]

Archive with 1 entries (1 files):
- sensors-2304567-supplementary.pdf
